# Supplementary material for: Anti-inflammatories in Alzheimer’s disease—potential therapy or spurious correlate?
Source: Brain Commun. 2020 Jul 24;2(2):fcaa109. doi: 10.1093/braincomms/fcaa109 (PMC7585697; doi:10.1093/braincomms/fcaa109)
Supplement: fcaa109_Supplementary_Data [file fcaa109_supplementary_data.zip]

Archive with 5 entries (5 files):
- Original submission Decision Letter.pdf
- Original Submission.pdf
- Original_Submission_response_to_reviewer.pdf
- Revision 1 Decision Letter.pdf
- Supplementary_material.docx
